# Supplementary material for: Autophagic Removal of Farnesylated Carboxy-Terminal Lamin Peptides
Source: Cells. 2018 Apr 23;7(4):33. doi: 10.3390/cells7040033 (PMC5946110; doi:10.3390/cells7040033)
Supplement: Supplementary file 1 [file cells-07-00033-s001.zip]

Archive with 1 entries (1 files):
- cells-282318-SI.pdf
